# Supplementary material for: Gamma, E-Beam and X-ray Irradiations on PE/EVOH/PE Multilayer Film: An Industrial Point of View Regarding the Impact on Mechanical Properties
Source: Polymers (Basel). 2023 Jun 24;15(13):2799. doi: 10.3390/polym15132799 (PMC10346571; doi:10.3390/polym15132799)
Supplement: Supplementary file 1 [file polymers-15-02799-s001.zip]

Archive with 1 entries (1 files):
- polymers-2343453-supplementary.pdf
